# Supplementary material for: Identification of Pipe Damage by Line-Structured Light and Regional Resonance Pairs
Source: Sensors (Basel). 2025 Nov 17;25(22):7020. doi: 10.3390/s25227020 (PMC12656081; doi:10.3390/s25227020)
Supplement: Supplementary file 1 [file sensors-25-07020-s001.zip]

Archive with 1 entries (1 files):
- sensors-3946650-supplementary.pdf
